# Supplementary material for: Coincidental Loss of Bacterial Virulence in Multi-Enemy Microbial Communities
Source: PLoS One. 2014 Nov 3;9(11):e111871. doi: 10.1371/journal.pone.0111871 (PMC4218854; doi:10.1371/journal.pone.0111871)
Supplement: Material S1 — The macro for the Image-Pro Plus program to automatically count protozoan cells in microscopic images. (IPM) [file pone.0111871.s003.ipm]

Option Explicit
Attribute VB_Name = "Module1"

'----------------------------------------------------------------------
' SYSTEM REQUIREMENTS:
'
' IPP or related product, version 4.x or higher
'----------------------------------------------------------------------
'HISTORY OF CHANGES:
'Macro Version:    2.0
'Created:          10/28/02
'Modified:         5/5/11
'Original Author:           K. Ryan
'Modifed by:           Ji Zhang
'Application:      IPWin
'**********************************************************************


' Global directory starting string, for saving where we last processed
Dim gDirStart As String

Sub ProcessDirectory()
'<c>B
' Scan through and process all files in a directory
	Dim IName As String*255
	Dim fName As String
	Dim workStr As String
	Dim docID As Integer
	
	' Make certain we have a reasonable starting point. This code is
	' only executed the first run after macro compilation. If you have
	' a desired standard starting point, initialize the directory 
	' search here. 
	If gDirStart = "" Then
		gDirStart = "C:\img"
	End If
	
	' Get a file name in the desired directory
	workStr = GetFilePath("", "*", gDirStart, _
       "Select a file in the desired directory", 0)

	' Check to make certain the user did not cancel
    If workStr = "" Then
    	Exit Sub
    End If
    
    ' Close all open images prior to processing (this can be removed if desired)
	ret = IpAppCloseAll()

	' Extract the directory name from the full file name
    gDirStart = Left(workStr, InStrRev(workStr, "\"))

	' Clear the output for work purposes
    DebugClear
    ret = IpOutputClear()
    
	' Call a setup routine ***
	' Insert your setup call here

	' Look for standard files, no directories or system files.
    ' See the 'Dir' command help for details
    fName = Dir(gDirStart + "*.*", 32)
    
    While fName <> ""
    	' Print out the file name and its attributes
	    Debug.Print GetAttr(gDirStart + fName); " "; fName
	    
	    ' Load the image
	    docID = IpWsLoad(gDirStart + fName, "")
	    
	    ' Don't process if there is a failure loading
	    If docID >= 0 Then
	    	' Call processing routine here ***
	    	' The document ID and file name are sent here 
	    	' in case the processing routine needs them.
		    DoStuff docID, gDirStart + fName


	ret = IpBlbShow(1)
	ret = IpFltFlatten(0, 20)
	ret = IpSegShow(1)
	ret = IpSegShow(1)
	ret = IpSegSetAttr(SETCURSEL, 0)
	ret = IpSegSetAttr(CHANNEL, 0)
	ret = IpSegPreview(ALL_C_T)
	ret = IpSegShow(2)
	ret = IpSegSetAttr(SETCURSEL, 0)
	ret = IpSegPreview(ALL_C_T)
	ret = IpSegShow(1)
	ret = IpSegShow(1)
	ret = IpSegLoad("C:\Documents and Settings\Labra\Desktop\batch count\count_ciliate.rge")
	ret = IpSegShow(1)
	ret = IpSegCreateMask(5, 0, 1)
	ret = IpBlbLoadSetting("C:\Documents and Settings\Labra\Desktop\batch count\count_ciliate.env")
	ret = IpBlbCount()
	ret = IpBlbUpdate(0)
	ret = IpBlbSaveData("C:\Documents and Settings\Labra\Desktop\batch count\count_ciliate.cnt",  S_APPEND+S_HEADER+S_Y_AXIS)
	ret = IpWsSave()
	ret = IpIOvrShow(0)
	ret = IpAnShow(0)
	ret = IpBlbShow(0)
	ret = IpSegShow(0)

		    ' Close the initial image
		    ret = IpAppSelectDoc(docID)
		    ret = IpDocClose()
		Else
			Debug.Print "Error loading "; gDirStart + fName
		End If
		
	    ' Get the next file name
	    fName = Dir()
    Wend
    
	' Call a finish routine ***
	' Insert your code here.

    ' Let the user know that we've finished
   	ret = IpMacroStop("All images in directory processed.", MS_MODAL) 
End Sub


Sub ProcessOpenDocs()
' Obtain and sort document ID's. This is so that images are processed
' in order of opening, rather than the most recent front-to-back display order. 
	Dim docIDs() As Integer
	Dim numDocs As Integer
	Dim tempDoc As Integer
	Dim i As Integer, j As Integer

	' Get the document list
	ret = IpDocGet(GETNUMDOC, 0, numDocs)
	ReDim docIDs(0 To numDocs-1)
	ret = IpDocGet(GETDOCLST, numDocs, docIDs(0))

	' Clear for output
	debugclear
	ret = IpOutputClear()
	
	' Print out the original document list, showing the image order
	Debug.Print "Original"
	For i=0 To numDocs-1
		Debug.Print i; docIDs(i)
	Next i

	' Sort (selection sort)
	' This is not terribly efficient, but is quite easy to code and 
	' understand. 
	For i=0 To numDocs-1
		For j=i+1 To numDocs-1
			If docIds(i) > docIds(j) Then
				tempDoc = docIds(j)
				docIds(j) = docIds(i)
				docIds(i) = tempDoc
			End If
		Next j
	Next i
	
	' Call a setup routine ***
	Setup_DataCollector
	
	' Process the sorted list, working on images in order
	Debug.Print "Sorted"
	For i=0 To numDocs-1
		ret = IpAppSelectDoc(docIDs(i))
		
		' Your processing here ***
		DoStuffMeasure docIDs(i)
		
		' For tracing
		Debug.Print i; docIDs(i)
	Next i
	
	' Call a finish routine ***
	Finish_Proc

    ' Let the user know that we've finished
   	ret = IpMacroStop("All open images processed.", MS_MODAL) 
End Sub


Private Sub DoStuff(source As Integer, fileName As String)
' Sample processing code for ProcessDirectory()
' Note that the temporary image generated here is closed before exiting
	Dim invImage As Integer

	' Process. Keep track of images generated in this routine.
	invImage = IpWsDuplicate()
	ret = IpFltSobel()
	ret = IpLutSetAttr(LUT_CONTRAST, -2)
	
	' Arrange and display
	ret = IpAppSelectDoc(DOCSEL_NEXTID)
	ret = IpAppArrange(DOCS_TILE)

	' Pause for viewing
	ret = IpMacroWait(5)
	
	' You could write out a processed image here
	' ret = IpWsSave(...) or IpWsSaveAs(...)

	' Clean up temporary images
	ret = IpAppSelectDoc(invImage)
	ret = IpDocClose()
End Sub


Private Sub DoStuffMeasure(source As Integer)
' Sample processing code for ProcessOpenDocs()
' Note that any temporary image generated here should be closed before exiting

	' Set up the processing environment
	Setup_CountSize
	
	' Pre-process by flattening the image
	ret = IpFltFlatten(0, 50)

	' Count the objects, clear filtered objects
	ret = IpBlbCount()
	ret = IpBlbUpdate(0)
	ret = IpBlbUpdate(4)
	
	' Record results in the Data Collector
	ret = IpDcUpdate(DC_FETCH)
End Sub


Private Sub Setup_CountSize()
' Set up the Count/Size environment for the desired measurements
' This was then edited to add white space and clarity, and to 
' remove extraneous calls. Note that this is necessary for each 
' image, as the Count/Size environment is maintained separately 
' for each workspace. 

	' Clear all measurements - this was recorded separately
	ret = IpBlbEnableMeas(BLBM_ALL, 0)
	
	' Recorded using File | Record Environment in Count/Size
	ret = IpBlbEnableMeas(BLBM_AREA, 1)
	ret = IpBlbEnableMeas(BLBM_CENTRX, 1)
	ret = IpBlbEnableMeas(BLBM_CENTRY, 1)
	ret = IpBlbEnableMeas(BLBM_ROUNDNESS, 1)
	ret = IpBlbSetAttr(BLOB_AUTORANGE,1)
	ret = IpBlbSetAttr(BLOB_BRIGHTOBJ,0)
	ret = IpBlbSetAttr(BLOB_MEASUREOBJECTS,1)
	ret = IpBlbSetAttr(BLOB_ADDCOUNT,1)
	ret = IpBlbSetAttr(BLOB_FILTEROBJECTS,1)
	ret = IpBlbSetAttr(BLOB_LABELCOLOR,1)
	ret = IpBlbSetAttr(BLOB_LABELMODE,1)
	ret = IpBlbSetAttr(BLOB_OUTLINEMODE,1)
	ret = IpBlbSetAttr(BLOB_SMOOTHING,0)
	ret = IpBlbSetAttr(BLOB_CLEANBORDER,0)
	ret = IpBlbSetAttr(BLOB_FILLHOLES,0)
	ret = IpBlbSetAttr(BLOB_CONVEX,0)
	ret = IpBlbSetAttr(BLOB_MINAREA,0)
	ret = IpBlbSetAttr(BLOB_8CONNECT,1)
	
	' Given that all measurements were removed above, the 
	' IpBlbEnableMeas(..., 0) lines were removed, and only the 
	' IpBlbEnableMeas(..., 1) enabled measurements were retained. 
	ret = IpBlbEnableMeas(BLBM_AREA, 1)
	ret = IpBlbSetFilterRange(BLBM_AREA, 10, 10000000)
	ret = IpBlbEnableMeas(BLBM_CENTRX, 1)
	ret = IpBlbSetFilterRange(BLBM_CENTRX, 0, 1000000)
	ret = IpBlbEnableMeas(BLBM_CENTRY, 1)
	ret = IpBlbSetFilterRange(BLBM_CENTRY, 0, 1000000)
	ret = IpBlbEnableMeas(BLBM_ROUNDNESS, 1)
	ret = IpBlbSetFilterRange(BLBM_ROUNDNESS, 0, 1000000)
End Sub


Private Sub Setup_DataCollector()
' Initialize the Data Collector as desired. This can be done once
' for a single run of Image-Pro, as the Data Collector environment 
' is maintained at the application level.
'
' This was recorded from the Data Collector, as were separate 
' commands for DC_FETCH and for showing the results table

	ret = IpDcShow(3)
	ret = IpDcUpdate(DC_RESET)
	ret = IpDcSelect("Image", "Name", 0)
	ret = IpDcSelect("Count_Size", "BLBM_AREA", 0)
	ret = IpDcSelect("Count_Size", "BLBM_CENTRX", 0)
	ret = IpDcSelect("Count_Size", "BLBM_CENTRY", 0)
	ret = IpDcSelect("Count_Size", "BLBM_ROUNDNESS", 0)
	ret = IpDcSet(DC_AUTO, 0)
End Sub


Private Sub Finish_Proc()
' Here the data is displayed. It could also be written to Excel, printed,
' or otherwise saved. 

	ret = IpDcShow(1)
End Sub


Sub ProcessSubDir()
' Scan through and process all files in a directory
' recursively. Each sub-directory will be processed in
' turn, as well as the files in the current directory.
'
' Note that 'IpStSearchDir( )' and a counter are used, rather 
' than the IpBasic 'Dir'; the 'Dir' command uses a global 
' position counter, and thus cannot be called recursively. 

	Dim workStr As String
	
	' Make certain we have a reasonable starting point. This code is
	' only executed the first run after macro compilation. If you have
	' a desired standard starting point, initialize the directory 
	' search here. 
	If gDirStart = "" Then
		gDirStart = "C:\"
	End If
	
	' Get a file name in the desired directory
	workStr = GetFilePath("", "*", gDirStart, _
       "Select a file in the desired directory", 0)

	' Check to make certain the user did not cancel
    If workStr = "" Then
    	Exit Sub
    End If
    
	' Extract the directory name from the full file name
    gDirStart = Left(workStr, InStrRev(workStr, "\"))
    
	' Clear the output for work purposes
    debugclear
    ret = IpOutputClear()
    ret = IpOutputShow(1)
    
    ' Perform any setup, such as tuning Count/Size ***
    Call SetupRecursive()
    
    ' Process each file and subdirectory
	Call RecursiveSub(gDirStart)
    
    ' Clean up, show results, etc ***
    Call FinishRecursive()
    
End Sub

Sub RecursiveSub(startStr As String)
	Dim X As Integer
	Dim DStat As Integer
	Dim IName As String * 255
	Dim shortName As String
	Dim docID As Integer
	
	' Search through all files in the directory
	X = 0
	DStat = IpStSearchDir(startStr, "*.*", X, IName)
	
	Do While DStat > 0
		X = X + 1
		
		Select Case DStat
		Case 1
			' File, such as an image file. Attempt to 
			' load it...
			docID = IpWsLoad(IName, "TIF")
			If docID >= 0 Then
				Debug.Print "Processing: "; IName
				
				' Processing code goes here ***
			    DoStuff docID, IpTrim(IName)
			    
			    ' Clean up...
			    ret = IpAppSelectDoc(docID)
			    ret = IpDocClose()
			End If
			
		Case 2
			' Directory. Ignore "\." and "\..", as they
			' have already been visited.
			shortName = Right(IpTrim(IName), 2)
			If shortName <> "\." And shortName <> ".." Then
				' Dive down a level and process this one
				RecursiveSub(IpTrim(IName) + "\")
			End If
			
		End Select
		
		' Next file
		DStat = IpStSearchDir(startStr, "*.*", X, IName)
	Loop
	
End Sub


Private Sub SetupRecursive()
	Debug.Print "Setup for the recursive routine here"
End Sub

Private Sub FinishRecursive()
	Debug.Print "Clean up after the recursive routine here"
End Sub


Sub rr()
'<c>T
	ret = IpBlbShow(1)
	ret = IpFltFlatten(0, 20)
	ret = IpSegShow(1)
	ret = IpSegShow(1)
	ret = IpSegSetAttr(SETCURSEL, 0)
	ret = IpSegSetAttr(CHANNEL, 0)
	ret = IpSegPreview(ALL_C_T)
	ret = IpSegShow(2)
	ret = IpSegSetAttr(SETCURSEL, 0)
	ret = IpSegPreview(ALL_C_T)
	ret = IpSegShow(1)
	ret = IpSegShow(1)
	ret = IpSegLoad("C:\Documents and Settings\Labra\Desktop\batch count\count_ciliate.rge")
	ret = IpSegShow(1)
	ret = IpSegCreateMask(5, 0, 1)
	ret = IpBlbLoadSetting("C:\Documents and Settings\Labra\Desktop\batch count\count_ciliate.env")
	ret = IpBlbCount()
	ret = IpBlbUpdate(0)
	ret = IpBlbSaveData("C:\Documents and Settings\Labra\Desktop\batch count\count_ciliate.cnt",  S_APPEND+S_HEADER+S_Y_AXIS)
	ret = IpWsSave()
	ret = IpIOvrShow(0)
	ret = IpAnShow(0)
	ret = IpBlbShow(0)
	ret = IpSegShow(0)
End Sub

Sub WED()
	' New workspace document ID is 0
	ret = IpDrShow(1)
	ret = IpDrSet(DR_BEST, 0, IPNULL)
	ret = IpDrShow(0)
	ret = IpIOvrShow(0)
	ret = IpAnShow(0)
	' New workspace document ID is 0
	ret = IpSegShow(1)
	ret = IpSegShow(1)
	ret = IpSegSetAttr(SETCURSEL, 0)
	ret = IpSegSetAttr(CHANNEL, 0)
	ret = IpSegPreview(ALL_C_T)
	ret = IpSegShow(2)
	ret = IpSegSetAttr(SETCURSEL, 0)
	ret = IpSegPreview(ALL_C_T)
	ret = IpSegShow(1)
	ret = IpSegShow(1)
	ret = IpSegCreateMask(5, 0, 1)
	ret = IpSegShow(0)
	ret = IpDocMaximize()
	ret = IpWsSaveAs("F:\Ji\long-term\050410\DC\DC2_050410_8.jpg", "jpg")
	ret = IpIOvrShow(0)
	ret = IpAnShow(0)
End Sub

Sub count_amoeba()
'<c>A
' Scan through and process all files in a directory
	Dim IName As String*255
	Dim fName As String
	Dim workStr As String
	Dim docID As Integer

	' Make certain we have a reasonable starting point. This code is
	' only executed the first run after macro compilation. If you have
	' a desired standard starting point, initialize the directory
	' search here.
	If gDirStart = "" Then
		gDirStart = "C:\long-term"
	End If

	' Get a file name in the desired directory
	workStr = GetFilePath("", "*", gDirStart, _
       "Select a file in the desired directory", 0)

	' Check to make certain the user did not cancel
    If workStr = "" Then
    	Exit Sub
    End If

    ' Close all open images prior to processing (this can be removed if desired)
	ret = IpAppCloseAll()

	' Extract the directory name from the full file name
    gDirStart = Left(workStr, InStrRev(workStr, "\"))

	' Clear the output for work purposes
    DebugClear
    ret = IpOutputClear()

	' Call a setup routine ***
	' Insert your setup call here

	' Look for standard files, no directories or system files.
    ' See the 'Dir' command help for details
    fName = Dir(gDirStart + "*.*", 32)

    While fName <> ""
    	' Print out the file name and its attributes
	    Debug.Print GetAttr(gDirStart + fName); " "; fName

	    ' Load the image
	    docID = IpWsLoad(gDirStart + fName, "")

	    ' Don't process if there is a failure loading
	    If docID >= 0 Then
	    	' Call processing routine here ***
	    	' The document ID and file name are sent here
	    	' in case the processing routine needs them.
		    DoStuff docID, gDirStart + fName


	ret = IpBlbShow(1)
	ret = IpFltFlatten(1, 20)
	ret = IpDrShow(1)
	ret = IpDrSet(DR_BEST, 0, IPNULL)
	ret = IpSegShow(1)
	ret = IpSegShow(1)
	ret = IpSegSetAttr(SETCURSEL, 0)
	ret = IpSegSetAttr(CHANNEL, 0)
	ret = IpSegPreview(ALL_C_T)
	ret = IpSegShow(2)
	ret = IpSegSetAttr(SETCURSEL, 0)
	ret = IpSegPreview(ALL_C_T)
	ret = IpSegShow(1)
	ret = IpSegShow(1)
	ret = IpSegSetRange(0, 0, 245)
	ret = IpSegPreview(ALL_C_T)
	ret = IpSegSetRange(0, 0, 255)
	ret = IpSegPreview(ALL_C_T)
	ret = IpSegCreateMask(5, 0, 1)
	ret = IpBlbSetAttr(BLOB_AUTORANGE, 1)
	ret = IpBlbSetAttr(BLOB_BRIGHTOBJ, 0)
	ret = IpBlbLoadSetting("C:\Documents and Settings\Labra\Desktop\batch count\count_amoeba.env")
	ret = IpBlbCount()
	ret = IpBlbUpdate(0)
	ret = IpBlbSaveData("C:\count_amoeba.cnt",  S_APPEND+S_HEADER+S_Y_AXIS)
	ret = IpWsSave()
	ret = IpIOvrShow(0)
	ret = IpAnShow(0)
	ret = IpBlbShow(0)
	ret = IpSegShow(0)

		    ' Close the initial image
		    ret = IpAppSelectDoc(docID)
		    ret = IpDocClose()
		Else
			Debug.Print "Error loading "; gDirStart + fName
		End If

	    ' Get the next file name
	    fName = Dir()
    Wend

	' Call a finish routine ***
	' Insert your code here.

    ' Let the user know that we've finished
   	ret = IpMacroStop("All images in directory processed.", MS_MODAL)
End Sub
